# Supplementary material for: Cost-effective DNA methylation profiling by FML-seq
Source: bioRxiv. 2023 Jul 17:2023.01.13.523849. Originally published 2023 Jan 14. Preprint. [Version 2] doi: 10.1101/2023.01.13.523849 (PMC9882132; doi:10.1101/2023.01.13.523849)
Supplement: Supplement 3 [file media-3.gz]

Archive with 24 entries (20 files):
- functional_elements
- functional_elements/element_density_fml.R
- functional_elements/element_density_fml_norm_by_total.R
- functional_elements/element_pmethyl_wgbs.R
- length_test
- length_test/test_length.R
- length_test/test_length.sh
- method_comparison
- method_comparison/deseq_2conditions.R
- method_comparison/dmr_2conditions_bs.R
- method_comparison/heatmap_top500.R
- method_comparison/load_60ng.R
- method_comparison/load_epic.R
- method_comparison/load_medip.R
- method_comparison/load_rrbs.R
- method_comparison/load_wgbs.R
- method_comparison/region_dackel.py
- method_comparison/region_medip.py
- method_comparison/venn_dmr_2conditions.R
- method_comparison/fml_by_position.R
- method_comparison/scatterplots_2conditions.R
- subsampling
- subsampling/subsample_promoter_hit.sh
- subsampling/analyze_subsamples.R
